# Supplementary material for: Impact of Perioperative Fluid Strategies on Outcomes in Radical Cystectomy: A Systematic Review
Source: Cancers (Basel). 2025 May 22;17(11):1746. doi: 10.3390/cancers17111746 (PMC12153736; doi:10.3390/cancers17111746)
Supplement: Supplementary file 1 [file cancers-17-01746-s001.zip]

Archive with 1 entries (1 files):
- cancers-3591588-supplementary.pdf
